# Supplementary material for: Safe and Effective Cynomolgus Monkey GLP—Tox Study with Repetitive Intrathecal Application of a TGFBR2 Targeting LNA-Gapmer Antisense Oligonucleotide as Treatment Candidate for Neurodegenerative Disorders
Source: Pharmaceutics. 2022 Jan 15;14(1):200. doi: 10.3390/pharmaceutics14010200 (PMC8780845; doi:10.3390/pharmaceutics14010200)
Supplement: Supplementary file 1 [file pharmaceutics-14-00200-s001.zip]

Archive with 1 entries (1 files):
- pharmaceutics-1480672-supplementary.pdf
